# Supplementary material for: Cultivation modes impacting root microbiomes and metabolites in medicinal orchid Dendrobium denneanum
Source: Front Microbiomes. 2023 Dec 20;2:1287336. doi: 10.3389/frmbi.2023.1287336 (PMC12993561; doi:10.3389/frmbi.2023.1287336)
Supplement: Supplementary file 3 [file Table_1.xlsx]

## Sheet: Sheet1
Supplementary table 1：Gradient elution order of UPLC-Q-TOF-MS
Time	Flow(mL/min)	B%	Curve
0	0.3	12	5
10	0.3	25	5
15	0.3	30	5
20	0.3	40	5
25	0.3	50	5
30	0.3	60	5
40	0.3	65	5
55	0.3	80	5
56	0.3	12	5
57	0.3	12	5
57	Stop Run
