# Supplementary material for: Cultivation modes impacting root microbiomes and metabolites in medicinal orchid Dendrobium denneanum
Source: Front Microbiomes. 2023 Dec 20;2:1287336. doi: 10.3389/frmbi.2023.1287336 (PMC12993561; doi:10.3389/frmbi.2023.1287336)
Supplement: Supplementary file 4 [file Table_2.xlsx]

## Sheet: Sheet1
Supplementary table 2:Information on metabolites in D. denneanum
No.	tR/min	Compounds	Molecular Formula	m/z	[M−H]−/[M + H]+	Mass Error (ppm)	HR-MS/MS Product Ions (m/z)
1	1.209	DL-Arginine	C4H14N4O2	175.119	174.11196[M+H]+1	1.67	70.06585,130.09773,175.11976
2	1.26	Choline	C5H13NO	104.107	103.10019[M+H]+1	4.6	60.08,104.107
3	1.273	Gluconic acid	C6H12O7	195.051	196.05787[M-H]-1	-2.18	99.00794,129.01859,195.05074
4	1.317	Muramic acid	C9H17NO7	252.109	251.10136[M+H]+1	3.41	144.06538,234.09749,252.10893
5	1.322	L-valine	C5H11NO2	118.087	117.07937[M+H]+1	3.31	72.08150,118.08665
6	1.331	Pyrogallol	C6H6O3	127.039	126.03196[M+H]+1	2.14	53.0398，81.03417,109.02888
7	1.367	Citric acid	C6H8O7	191.019	192.02658[M-H]-1	-2.2	87.00784,111.00743,173.00877
8	1.376	L-Pyroglutamic acid	C5H7NO3	130.05	129.04286[M+H]+1	2.1	70.06585,113.96442,130.05013
9	1.4	Nicotinic acid	C6H5NO2	124.04	123.03236[M+H]+1	2.72	80.05014,124.03959
10	1.45	α-Lactose	C12H22O11	342.117	360.15036[M+NH4]+1	0.96	85.02905,145.04971,163.06021
11	1.605	L-Isoleucine	C6H13NO2	132.102	131.09490[M+H]+1	2.08	69.07064,86.09707,132.10219
12	1.61	Valylproline	C10H18N2O3	215.139	214.13212[M+H]+1	1.76	72.08154,116.07108,215.13945
13	1.62	Succinic acid	C4H6O4	117.019	118.0258[M-H]-1	-6.03	73.02855,99.00793,117.01859
14	1.7	α,α-Trehalose	C12H22O11	387.115	342.11662[M+FA-H]-1	1.32	161.04474,179.05585,221.066659
15	1.728	6,6'-bis(hydroxymethyl)-[2,2'-bioxane]-3,3',4,4',5,5'-hexol	C14H20O7	318.155	300.12121[M+NH4]+1	1.01	84.02908,97.02906,121.06514
16	1.76	trans-Zeatin	C10H13N5O	220.118	219.11098[M+H]+1	-4.71	85.06539,160.09711,202.10760
17	1.764	Leucylproline	C11H20N2O3	229.155	228.14785[M+H]+1	2	70.06588,116.07104,229.15504
18	2.051	DL-Tryptophan	C11H12N2O2	203.082	204.08923[M-H]-1	-1.21	74.02373,116.04972,203.08224
19	2.369	6-Methylquinoline	C10H9N	144.081	143.07379[M+H]+1	2.06	91.6288,117.07041,144.08105
20	2.37	trans-3-Indoleacrylic acid	C11H9NO2	188.071	187.06371[M+H]+1	2.04	142.0653,170.0602,188.0780
21	2.664	4-Hydroxyphenylacetic	C8H8O3	151.04	152.04679[M-H]-1	-3.65	107.04935,133.02841,151.03943
22	2.905	4-Hydroxybenzaldehyde	C7H6O2	123.044	122.03705[M+H]+1	2.18	67.05502,95.04964,123.04432
23	3.032	3,4,5-Trimethoxyphenyl glucoside	C15H22O9	347.134	346.12673[M+H]+1	0.99	139.03911，185.08127
24	3.133	2-Isopropylmalic acid	C7H12O5	175.061	176.06802[M-H]-1	-2.63	85.06492,113.05997,115.03925
25	3.331	4-Hydroxybenzoic acid	C7H6O3	137.024	138.03104[M-H]-1	-4.76	93.03771,137.02379
26	3.384	Phloroglucinol	C6H6O3	127.039	126.03206[M+H]+1	2.87	109.02886,127.03932
27	3.482	Methyl cinnamate	C10H10O2	163.076	162.06827[M+H]+1	1.15	77.03952,103.05472,131.04936
28	3.565	2,3,4,9-Tetrahydro-1H-β-carboline-3-carboxylic acid	C12H12N2O2	217.097	216.09013[M+H]+1	1.16	130.06552,171.09193,199.07655
29	3.723	2-Anisic acid	C8H8O3	151.04	152.04692[M-H]-1	-2.77	81.03343,107.04924,151.03951
30	4.28	Schaftoside	C26H28O14	565.156	564.14842[M+H]+1	0.91	55.0185,475.12268,547.14667
31	4.647	Corymboside	C26H28O14	565.156	564.14877[M+H]+1	1.54	409.09207,427.10358,511.12436
32	4.734	N-Isovalerylglycine	C7H13NO3	158.082	159.08903[M-H]-1	-3.2	73.90022,158.08162
33	4.734	N-Acetyl-L-leucine	C8H15NO3	172.098	173.10478[M-H]-1	-2.38	82.06482,130.08661,172.09750
34	4.818	2-Hydroxycinnamic acid	C9H8O3	165.055	164.05759[M+H]+1	1.52	119.04932,133.02843,147.04416
35	5.64	Vanillin	C8H8O3	153.055	152.04757[M+H]+1	1.46	65.03936,111.04454,125.06007
36	6.649	3',4'-Dihydroxyphenylacetone	C9H10O3	167.07	166.06318[M+H]+1	1.12	123.04435,137.05939,167.07045
37	6.656	Indole-3-acetic acid	C10H9NO2	174.056	175.06314[M-H]-1	-1.06	128.06000,130.06554
38	7.124	2-(acetylamino)-3-(1H-indol-3-yl)propanoic acid	C13H14N2O3	245.093	246.10067[M-H]-1	0.93	74.02373,116.04964,203.08221
39	7.77	Piceatannol	C14H12O4	243.066	244.07377[M-H]-1	0.86	159.39729,173.06012,243.06639
40	10.097	8,8-dimethyl-2H,8H-pyrano[3,2-g]chromen-2-one	C14H12O3	229.086	228.07885[M+H]+1	0.88	183.08075,211.07558,229.08583
41	11.771	Butyl 4-aminobenzoate	C11H15NO2	194.118	193.11055[M+H]+1	1.4	82.06582,138.05519,194.11792
42	15.91	Apigenin	C15H10O5	269.046	270.05315[M-H]-1	1.22	117.03377,151.00307,269.04572
43	15.914	naringenin	C15H12O5	271.061	272.06874[M-H]-1	1.02	107.01299,119.04941,151.00302,271.06143
44	16.466	3',5,7-Trihydroxy-4'-methoxyflavanone	C16H14O6	301.072	302.07944[M-H]-1	1.32	107.01287,151.00279,301.07214
45	16.923	12-Oxo phytodienoic acid	C18H28O3	293.211	292.20403[M+H]+1	0.65	81.07054,257.18982,275.20087
46	17.292	Corchorifatty acid F	C18H32O5	327.218	328.22547[M-H]-1	1.52	183.13895,291.20117,327.21799
47	17.89	Resveratrol	C14H12O3	227.071	228.07872[M-H]-1	0.33	,185.06006,227.07127
48	18.009	Biochanin A	C16H12O5	285.076	284.06884[M+H]+1	1.28	255.02966,285.07635
49	19.446	3,4'-Dihydroxy-5,5'-dimethoxybibenzyl	C16H18O4	275.128	274.12076[M+H]+1	0.91	119.04950,137.05987,151.07552
50	20.955	Dantron	C14H8O4	239.035	240.04240[M-H]-1	0.57	211.03983,239.03497
51	21.972	3-(4-Hydroxyphenyl)propionic acid	C9H10O3	165.055	166.06244[M-H]-1	-3.35	93.03354,121.06507
52	22.188	Nobiletin	C21H22O8	403.139	402.13198[M+H]+1	1.26	327.08823,373.09229,403.13928
53	22.663	2-Amino-1,3,4-octadecanetriol	C18H39NO3	318.301	317.29344[M+H]+1	1.42	256.26474,300.28976,318.30066
54	23.425	Prochloraz	C15H16Cl3N3O2	376.039	375.03151[M+H]+1	1.86	70.02951,239.97578，308.00037
55	24.43	Tangeritin	C20H20O7	373.129	372.12135[M+H]+1	1.2	127.03890,211.02403,300.06329
56	31.7	α-Eleostearic acid	C18H30O2	279.232	278.22489[M+H]+1	1.12	81.0705,149.1325，279.2319
57	31.746	Pyraclostrobin	C19H18ClN3O4	388.106	387.09893[M+H]+1	0.89	164.07069,194.08147
58	32.352	1-Linoleoyl glycerol	C21H38O4	355.285	354.27742[M+H]+1	1.16	81.07959,95.08616,263.23660
59	33.514	9-Oxo-10(E),12(E)-octadecadienoic acid	C18H30O3	295.227	294.21993[M+H]+1	1.5	93.07060,151.11195,277.21655
60	37.102	Linoleoyl ethanolamide	C20H37NO2	324.29	323.28290[M+H]+1	1.46	62.06081,81.07046,324.29007
61	47.721	4-Methoxycinnamic acid	C10H10O3	179.071	178.06326[M+H]+1	1.52	102.94857,133.06506,161.05998
62	48.301	Hexadecanamide	C16H33NO	256.264	255.25649[M+H]+1	1.07	57.07056,88.07632,256.26392
63	48.966	2,2'-Methylenebis(4-methyl-6-tert-butylphenol)	C23H32O2	339.233	340.24055[M-H]-1	0.95	163.11230,339.23366
64	49	Oleamide	C18H35NO	282.28	281.27239[M+H]+1	1.86	69.07066,83.08621,97.10181,282.27967
