# Supplementary material for: Cultivation modes impacting root microbiomes and metabolites in medicinal orchid Dendrobium denneanum
Source: Front Microbiomes. 2023 Dec 20;2:1287336. doi: 10.3389/frmbi.2023.1287336 (PMC12993561; doi:10.3389/frmbi.2023.1287336)
Supplement: Supplementary file 5 [file Table_3.xlsx]

## Sheet: Sheet1
Supplementary table 3：alpha diversity indices of bacteria and fungi in rhizosphere and root endosphere of D. denneanum in different cultivation modes
Simple ID	Observed otus		Shannon		Simpson		Chao1		ACE		Coverage
	Bacteria	Fungi	Bacteria	Fungi	Bacteria	Fungi	Bacteria	Fungi	Bacteria	Fungi	Bacteria	Fungi
RSE	2909±445b	431±236a	9.03±0.17b	3.61±0.81b	0.99±0.00a	0.80±0.70b	4619.87±1893.63a	481.40±264.05a	4631.75±1829.10a	486.85±258.20a	96.00b	99.87a
RLT	2849±63b	560±57a	9.35±0.60ab	4.69±0.26a	0.99±0.00a	0.92±0.16a	3760.85±176.12a	614.69±69.31a	3852.92±167.35a	625.42±64.93a	96.73ab	99.87a
RPO	2621±209b	540±41a	9.24±0.21ab	4.62±0.24ab	0.99±0.01a	0.92±0.06a	3498.24±403.23a	633.75±89.22a	3561.91±414.66a	630.03±55.23a	97.00ab	99.83a
ESE	3729±522a	482±305a	10.06±0.26ab	3.87±1.06ab	1.00±0.01a	0.82±0.08b	4750.59±802.45a	526.56±326.18a	4833.59±802.90a	539.16±330.91a	97.20ab	99.85a
ELT	3952±282a	586±125a	10.18±0.14a	4.65±0.40ab	1.00±0.00a	0.91±0.02a	5034.97±460.74a	646.62±135.68a	5126.63±449.91a	660.87±139.71a	97.00ab	99.83a
EPO	2751±731b	588±127a	7.47±1.47c	4.81±0.44a	0.95±0.05b	0.92±0.02a	3755.21±976.87a	638.38±127.19a	3839.02±979.72a	651.22±127.49a	97.57a	99.85a
		After Tukey test, different letters after the data indicate statistically significant differences (P < 0.05)
